# Supplementary material for: Differential Gene Expression and DNA Methylation in the Risk of Depression in LOAD Patients
Source: Biomolecules. 2022 Nov 12;12(11):1679. doi: 10.3390/biom12111679 (PMC9687527; doi:10.3390/biom12111679)
Supplement: Supplementary file 1 [file biomolecules-12-01679-s001.zip]

Archive with 1 entries (1 files):
- biomolecules-1975631-supplementary.pdf
